# Supplementary material for: Putting a human in the loop: Increasing uptake, but decreasing accuracy of automated decision-making
Source: PLoS One. 2024 Feb 9;19(2):e0298037. doi: 10.1371/journal.pone.0298037 (PMC10857587; doi:10.1371/journal.pone.0298037)
Supplement: S1 File — (ZIP) [file pone.0298037.s001.zip]

Archive with 14 entries (14 files):
- FigS1.tif
- FigS2.tif
- FigS3.tif
- FigS4.tif
- FigS5.tif
- FigS6.tif
- FigS7.tif
- FigS8.tif
- FigS9.tif
- Supporting information S1 & S2.pdf
- Table S1.tex
- Table S2.tex
- Table S3.tex
- Table S4.tex
