# Supplementary material for: Putting a human in the loop: Increasing uptake, but decreasing accuracy of automated decision-making
Source: PLoS One. 2024 Feb 9;19(2):e0298037. doi: 10.1371/journal.pone.0298037 (PMC10857587; doi:10.1371/journal.pone.0298037)
Supplement: S1 File — (ZIP) [file pone.0298037.s001.zip › Table S1.tex]

\begin{table}[]

        \centering
\begin{tabular}{lccc} \hline
 & (1) & (2) & (3) \\
Choice of Algorithm &  &  &  \\ \hline
  &  &  &  \\
Human-in-the-Loop & 0.0709** & 0.0698** & 0.0783** \\
 & (0.0320) & (0.0322) & (0.0329) \\
 &  &  &  \\
Observations & 1,168 & 1,168 & 1,096 \\
Round FE &  & YES & YES \\
 Demographics &  &  & YES \\ \hline
\multicolumn{4}{c}{ Standard errors in parentheses} \\
\multicolumn{4}{c}{ *** p$<$0.01, ** p$<$0.05, * p$<$0.1} \\
\multicolumn{4}{c}{ Standard errors clustered at the participant level} \\
\end{tabular}
    \caption{Marginal effects of the probit estimation. Demographic controls include age, gender and if participant studies a STEM discipline or social sciences as dummy variables.}
    \label{tab:probit}
\end{table}
