# Supplementary material for: Putting a human in the loop: Increasing uptake, but decreasing accuracy of automated decision-making
Source: PLoS One. 2024 Feb 9;19(2):e0298037. doi: 10.1371/journal.pone.0298037 (PMC10857587; doi:10.1371/journal.pone.0298037)
Supplement: S1 File — (ZIP) [file pone.0298037.s001.zip › Table S2.tex]

\begin{table}[]
    \centering
\begin{tabular}{lccc} \hline
 & (1) & (2) & (3) \\
  & Panel Logit & OLS & Fixed Effects \\
VARIABLES & Binary: Adjusted & Adjustment & Adjustement \\ \hline
 &  &  &  \\
Error & -0.0122*** & -0.0701*** & -0.0701*** \\
 & (0.00338) & (0.0122) & (0.0119) \\
Another Participant & 0.0615 & 0.383 & 0.494* \\
 & (0.0812) & (0.313) & (0.288) \\
Constant &  & 7.922*** & 7.870*** \\
 &  & (0.414) & (0.279) \\
 &  &  &  \\
Observations & 3,560 & 3,680 & 3,680 \\
R-squared &  & 0.009 & 0.011 \\
 Number of id & 178 &  & 184 \\ \hline
\multicolumn{4}{c}{ Standard errors in parentheses} \\
\multicolumn{4}{c}{ *** p$<$0.01, ** p$<$0.05, * p$<$0.1} \\
\end{tabular}
    \caption{In model (1) the decisions of 6 participants (120 decisions) were omitted becasue of all positive or all negative outcomes. In models (2) and (3) standard errors are clustered at individual level.}
    \label{tab:error_cont}
\end{table}
