# Supplementary material for: Putting a human in the loop: Increasing uptake, but decreasing accuracy of automated decision-making
Source: PLoS One. 2024 Feb 9;19(2):e0298037. doi: 10.1371/journal.pone.0298037 (PMC10857587; doi:10.1371/journal.pone.0298037)
Supplement: S1 File — (ZIP) [file pone.0298037.s001.zip › Table S3.tex]

\begin{table}[]
    \centering
\begin{tabular}{lcc} \hline
 & (1) & (2) \\
  & Panel Logit & Fixed Effect \\
VARIABLES & Binary:Adjusted & inaccuracy \\ \hline
 &  &  \\
lowSES & -0.0257 & -2.879*** \\
 & (0.112) & (0.765) \\
nonWhite  & 0.143 & 5.473*** \\
 & (0.0884) & (0.609) \\
Took AP & -0.206** & 3.826*** \\
 & (0.0990) & (0.667) \\
Fav Subject STEM & 0.318*** & -4.849*** \\
 & (0.0917) & (0.607) \\
High recommendation & -0.292** & -4.229*** \\
 & (0.116) & (0.798) \\
Low recommendation & -0.418*** & 2.500*** \\
 & (0.106) & (0.743) \\
Constant &  & 16.50*** \\
 &  & (0.542) \\
 &  &  \\
Observations & 3,560 & 2,320 \\
 Number of id & 178 & 181 \\ \hline
\multicolumn{3}{c}{ Standard errors in parentheses} \\
\multicolumn{3}{c}{ *** p$<$0.01, ** p$<$0.05, * p$<$0.1} \\
\end{tabular}
    \caption{Likelihood to adjust the recommendation and accuracy by features of the profile and the recommendation. Specification (2) is conditional on non-zero adjustment. High and low recommendations are classified as those in the lowest 25\% (below 42 percentile) and highest 25\% (above 65.5 percentile) of the distribution.}
    \label{tab:features}
\end{table}
