# Supplementary material for: Putting a human in the loop: Increasing uptake, but decreasing accuracy of automated decision-making
Source: PLoS One. 2024 Feb 9;19(2):e0298037. doi: 10.1371/journal.pone.0298037 (PMC10857587; doi:10.1371/journal.pone.0298037)
Supplement: S1 File — (ZIP) [file pone.0298037.s001.zip › Table S4.tex]

\begin{table}[]
\resizebox{\textwidth}{!}{
\begin{tabular}{lcccc} \hline
 & (1) & (2) & (3) & (4) \\
  & Panel Logit & Panel Logit   & Fixed Effects & Fixed Effects \\
VARIABLES & Binary:Adjusted & Binary:Adjusted & Adjustment & Inaccuracy \\ \hline
 &  &  &  &  \\
 Chosen Source Reverted & 0.0591 & 0.0644 & 0.492 & -0.861 \\
 & (0.0822) & (0.153) & (0.619) & (0.848) \\
Another Participant &  & 0.0624 & 1.197** & -0.854 \\
 &  & (0.121) & (0.496) & (0.676) \\
Reverted$\times$Another participant &  & -0.0452 & -0.879 & 1.198 \\
 &  & (0.218) & (0.888) & (1.207) \\
Binary: Adjusted &  &  &  & -0.410 \\
 &  &  &  & (0.449) \\
Constant &  &  & 10.41*** & 18.65*** \\
 &  &  & (0.247) & (0.437) \\
 &  &  &  &  \\
Observations & 3,560 & 3,560 & 2,320 & 3,680 \\
 Number of id & 178 & 178 & 181 & 184 \\ \hline
\multicolumn{5}{c}{ Standard errors in parentheses} \\
\multicolumn{5}{c}{ *** p$<$0.01, ** p$<$0.05, * p$<$0.1} \\
\end{tabular}
}
    \caption{Selection: Adjustment of  recommendations if the choice of the preferred source was followed or reverted. Models (1) and (2) omit decisions of 6 participants (120 obs decisions) because of all positive or
      all negative outcomes. Models (3) is conditional on adjusting the received recommendation.}
    \label{tab:endo}
\end{table}
